# Supplementary material for: Cholesterol Biosynthesis Modulates CSFV Replication
Source: Viruses. 2022 Jun 30;14(7):1450. doi: 10.3390/v14071450 (PMC9316236; doi:10.3390/v14071450)
Supplement: Supplementary file 1 [file viruses-14-01450-s001.zip]

Archive with 1 entries (1 files):
- viruses-1777742-supplementary.pdf
